# Supplementary material for: Current Situation for Pharmacists in Japanese Veterinary Medicine: Exploring the Pharmaceutical Needs and Challenges of Veterinary Staff to Facilitate Collaborative Veterinary Care
Source: Pharmacy (Basel). 2024 Nov 29;12(6):179. doi: 10.3390/pharmacy12060179 (PMC11677796; doi:10.3390/pharmacy12060179)
Supplement: Supplementary file 1 [file pharmacy-12-00179-s001.zip]

Archive with 4 entries (4 files):
- Figure S1.pdf
- File S1.pdf
- File S2.pdf
- File S3.pdf
